# Supplementary material for: Transcriptome profiling reveals links between ParS/ParR, MexEF-OprN, and quorum sensing in the regulation of adaptation and virulence in Pseudomonas aeruginosa
Source: BMC Genomics. 2013 Sep 13;14:618. doi: 10.1186/1471-2164-14-618 (PMC3848899; doi:10.1186/1471-2164-14-618)
Supplement: Additional file 4: Table S4 — Differentially expressed genes in parS and parR mutant compared to wild type strain PAO1. Up- and down-regulated genes (ratios) are indicated by red and green, respectively. Genes with p-values < 0.05 are highlighted in yellow. [file 1471-2164-14-618-S4.xlsx]

## Sheet: Sheet1
Locus	Description	WT_Mean_RPKM	∆parS_Mean_RPKM	Fold change(∆parS/WT)	P-VALUE	∆parR_Mean_RPKM	Fold change(∆parR/WT)	P-VALUE
PA0007	hypothetical protein	23.0233	59.6467	2.59071	0.020731	12.4533	0.540901	0.169895
PA0013	conserved hypothetical protein	16.4133	8.49	0.517262	0.00703865	11.6033	0.706946	0.163413
PA0027	hypothetical protein	19.64	20.7433	1.05618	0.417065	54.67	2.7836	0.00355786
PA0028	hypothetical protein	13.34	15.8467	1.18791	0.270944	40.7067	3.05147	0.00976173
PA0030	hypothetical protein	0.58	0.75	1.2931	0.368659	2.93333	5.05747	0.0154493
PA0033	Histidine phosphotransfer protein HptC	0.496667	1.94333	3.91275	0.154934	7.14667	14.3893	0.00973784
PA0038	hypothetical protein	248.833	531.203	2.13478	0.0134213	412.293	1.65691	0.000778171
PA0050	hypothetical protein	43.3367	139.493	3.21883	0.00126987	68.43	1.57903	0.149194
PA0051	potential phenazine-modifying enzyme, phzH	0.98	11.5867	11.8231	0.00040797	2.59	2.64286	0.0368067
PA0059	osmotically inducible protein OsmC	9.67667	31.2467	3.22907	0.0735781	50.9833	5.26869	0.0236832
PA0075	PppA	19.5433	14.9367	0.764284	0.185746	46.0867	2.35818	0.0196932
PA0093	hypothetical protein	24.6833	17.32	0.701688	0.0965482	51.9133	2.10317	0.016305
PA0105	cytochrome c oxidase, subunit II, coxB	8.61	25.95	3.01394	0.0181002	5.69667	0.661634	0.285725
PA0108	cytochrome c oxidase, subunit III, colll	2.71333	9.67333	3.56511	0.0190134	4.56333	1.68182	0.268031
PA0110	hypothetical protein	1.35667	4.33667	3.19656	0.0221951	2.63667	1.94349	0.104245
PA0111	hypothetical protein	0.47	4.66667	9.92908	0.00138535	1.61	3.42553	0.166864
PA0144	hypothetical protein	1.42667	5.46333	3.82944	0.0117515	5.29333	3.71028	0.093234
PA0150	probable transmembrane sensor	0.82	1.46333	1.78455	0.261836	4.08	4.97561	0.0227929
PA0155	transcriptional regulator PcaR	25.5167	9.05667	0.354931	0.0233837	31.58	1.23762	0.233138
PA0158	Resistance-Nodulation-Cell Division (RND) triclosan efflux transporter, TriC	29.5733	34.7467	1.17493	0.23406	58.7367	1.98614	0.0202786
PA0167	probable transcriptional regulator	33.2033	23.58	0.71017	0.246285	89.04	2.68166	0.0149748
PA0174	conserved hypothetical protein	16.0533	48.9633	3.05004	0.0223778	9.79	0.609842	0.269213
PA0176	aerotaxis transducer Aer2	103.757	317.217	3.05731	0.0164071	71.3433	0.687602	0.270552
PA0177	probable purine-binding chemotaxis protein	81.7	248.377	3.04011	0.00763238	81.99	1.00355	0.497511
PA0187	hypothetical protein	0.433333	5.01333	11.5692	0.0187629	2.80333	6.46923	0.099012
PA0189	probable porin	0.133333	0.72	5.4	0.0420851	1.02	7.65	0.00754101
PA0223	probable dihydrodipicolinate synthetase	0.92	2.36	2.56522	0.0813878	4.96	5.3913	0.0138387
PA0227	probable CoA transferase, subunit B	1.03333	1.21	1.17097	0.424023	3.60667	3.49032	0.0104379
PA0228	beta-ketoadipyl CoA thiolase PcaF	0.976667	2.32667	2.38225	0.111641	6.79	6.95222	0.00568767
PA0232	gamma-carboxymuconolactone decarboxylase	20.14	24.3733	1.2102	0.298673	57.29	2.84459	0.0225399
PA0245	3-dehydroquinate dehydratase	7.79667	2.00333	0.256947	0.011084	5.51667	0.707567	0.026515
PA0248	probable transcriptional regulator	6.91	6.31667	0.914134	0.264884	21.1	3.05355	0.0014273
PA0262	conserved hypothetical protein	1.93	5.06667	2.62522	0.0197708	8.91333	4.61831	0.0246038
PA0267	hypothetical protein	6.42333	11.2167	1.74624	0.0615076	14.7233	2.29216	0.0247289
PA0269	conserved hypothetical protein	18.0067	26.5867	1.47649	0.179817	39.5367	2.19567	0.0218989
PA0275	probable transcriptional regulator	8.36667	13.8	1.6494	0.169429	25.6933	3.07092	0.0203612
PA0282	sulfate transport protein CysT	7.42	4.57	0.615903	0.514424	162.983	21.9654	0.00268421
PA0283	sulfate-binding protein precursor	19.0633	12.6833	0.665326	0.519026	611.523	32.0785	0.00131579
PA0289	transcriptional activator GpuR	5.68667	12.0867	2.12544	0.0713683	29.2233	5.13892	0.0161943
PA0306	probable transcriptional regulator	1.27667	0.64	0.501305	0.224663	5.99	4.69191	0.0118002
PA0312	conserved hypothetical protein	11.43	20.99	1.8364	0.117751	38.99	3.4112	0.0124932
PA0343	hypothetical protein	7.52333	16.2967	2.16615	0.108385	22.1133	2.9393	0.0247614
PA0349	hypothetical protein	0.35	0.373333	1.06667	0.479377	3.55333	10.1524	0.0022771
PA0357	formamidopyrimidine-DNA glycosylase	29.91	24.6733	0.824919	0.316279	65.5633	2.19202	0.0206452
PA0412	methyltransferase PilK	61.5067	87.3633	1.42039	0.121699	125.333	2.03772	0.0182973
PA0422	conserved hypothetical protein	111.99	181.787	1.62324	0.00516783	329.757	2.94452	0.0479903
PA0441	dihydropyrimidinase	1.13	4.10667	3.63422	0.022247	3.27	2.89381	0.0554818
PA0451	conserved hypothetical protein	5.33	18.65	3.49906	0.0144475	3.74667	0.702939	0.323772
PA0463	two-component response regulator CreB	8.31	10.9133	1.31328	0.0114885	26.17	3.14922	0.0238311
PA0465	inner membrane protein CreD	0.723333	1.92333	2.65899	0.0308457	4.47	6.17972	0.000869644
PA0477	probable transcriptional regulator	3.77667	9.62667	2.54898	0.0350191	10.84	2.87026	0.0229912
PA0478	probable N-acetyltransferase	2.25	5.49	2.44	0.100571	10.4667	4.65185	0.00911363
PA0479	probable transcriptional regulator	2.46333	3.06667	1.24493	0.349434	12.13	4.92422	0.017221
PA0483	probable acetyltransferase	22.7967	32.1167	1.40883	0.165138	7.38667	0.324024	0.00386964
PA0503	probable biotin synthesis protein BioC	5.13333	8.53667	1.66299	0.184324	17.47	3.40325	0.0165152
PA0508	probable acyl-CoA dehydrogenase	37.4133	10.0967	0.269868	0.0131561	19.8833	0.53145	0.0183678
PA0523	nitric-oxide reductase subunit C	151.313	1851.17	12.234	0.0217674	866.397	5.72584	0.0290232
PA0524	nitric-oxide reductase subunit B	177.783	1674.47	9.41862	0.0240898	634.29	3.56777	0.0321198
PA0525	probable dinitrification protein NorD	45.7867	270.33	5.90412	0.0294925	114.027	2.49039	0.0393234
PA0526	hypothetical protein	51.44	243.3	4.72978	0.00593304	166.747	3.24158	0.00791072
PA0535	probable transcriptional regulator	1.94	6.95333	3.58419	0.0100387	11.2267	5.78694	0.00705392
PA0540	hypothetical protein	2.07667	14.68	7.06902	0.00155703	9.77667	4.70787	0.0358481
PA0544	hypothetical protein	8.69	10.7167	1.23322	0.175236	19.7267	2.27004	0.00818079
PA0559	conserved hypothetical protein	9.44333	11.2733	1.19379	0.326502	19.5267	2.06777	0.0208475
PA0570	hypothetical protein	1.81667	8.03	4.42018	0.0121967	6.28667	3.46055	0.0639884
PA0588	conserved hypothetical protein	789.49	2093.89	2.65221	0.0225936	322.88	0.408973	0.135996
PA0654	S-adenosylmethionine decarboxylase proenzyme	122.12	58.4767	0.478846	0.018155	99.98	0.818703	0.134362
PA0673	hypothetical protein	2.81667	7.64333	2.71361	0.0638785	30.1033	10.6876	0.0199352
PA0698	hypothetical protein	0.75	2.96667	3.95556	0.0197695	3.33333	4.44444	0.05629
PA0717	hypothetical protein of bacteriophage Pf1	5.93	20.6333	3.47948	0.0192286	22.2933	3.75942	0.0145433
PA0739	probable transcriptional regulator	3.03333	3.76333	1.24066	0.344333	10.72	3.53407	0.0187053
PA0740	SDS hydrolase SdsA1	0.366667	0.556667	1.51818	0.32996	1.88667	5.14545	0.00818445
PA0742	hypothetical protein	3.48333	16.82	4.82871	0.0146741	11.34	3.2555	0.109791
PA0791	probable transcriptional regulator	3.85	3.93667	1.02251	0.483545	17.2967	4.49264	0.00693407
PA0798	phospholipid methyltransferase	1.67	11.1167	6.65669	0.0176873	5.29333	3.16966	0.201248
PA0810	probable haloacid dehalogenase	1.92667	3.53	1.83218	0.192914	8.31667	4.31661	0.0091675
PA0830	hypothetical protein	57.5667	23.2567	0.403995	0.0165635	13.45	0.233642	0.0147413
PA0848	probable alkyl hydroperoxide reductase	4.76333	11.6633	2.44857	0.0624363	17.6933	3.71449	0.0123619
PA0850	hypothetical protein	0.433333	7.22	16.6615	0.0206787	4.73667	10.9308	0.0749113
PA0855	hypothetical protein	16.9267	14.4367	0.852895	0.281726	34.3667	2.03033	0.0158482
PA0878	hypothetical protein	4.98333	1.4	0.280936	0.00735141	1.55667	0.312375	0.00593361
PA0879	probable acyl-CoA dehydrogenase	5.78667	3.02	0.521889	0.0105687	4.46333	0.771313	0.0296682
PA0886	probable C4-dicarboxylate transporter	0.213333	1.30667	6.125	0.0775801	1.74333	8.17188	0.00450488
PA0938	hypothetical protein	187	364.8	1.9508	0.00727143	216.03	1.15524	0.231296
PA0953	probable thioredoxin	11.7967	25.2033	2.13648	0.0740099	46.0333	3.90223	0.00729242
PA0958	Basic amino acid, basic peptide and imipenem outer membrane porin OprD precursor	521.547	1597.75	3.06348	0.0123244	3605.79	6.91365	0.00650961
PA0989	hypothetical protein	1.76667	2.54333	1.43962	0.267413	5.79333	3.27925	0.0216735
PA0996	probable coenzyme A ligase	1.32667	207.907	156.714	0.0076967	53.8167	40.5653	7.5164e-05
PA0997	PqsB	2.31333	300.293	129.81	0.0112872	98.9867	42.7896	0.000139385
PA0998	PqsC	2.82333	168.737	59.7651	0.00993051	52.6833	18.66	0.00571492
PA0999	3-oxoacyl-[acyl-carrier-protein] synthase III	3.80667	285.96	75.1208	0.00290474	67.3767	17.6996	0.00458578
PA1000	Quinolone signal response protein	8.19333	256.413	31.2954	0.00512607	55.25	6.74329	0.00158324
PA1001	anthranilate synthase component I	9.35333	156.973	16.7826	0.0041616	36.6667	3.92017	0.0173824
PA1002	anthranilate synthase component II	2.37333	141.773	59.736	0.00137248	33.1533	13.9691	0.000345782
PA1025	probable porin	1.07667	2.76	2.56347	0.0823916	3.23333	3.0031	0.019264
PA1026	hypothetical protein	5.66667	13.4967	2.38176	0.0787892	19.7433	3.48412	0.0197129
PA1066	probable short-chain dehydrogenase	3.57667	14.4367	4.03635	0.0229228	13.0833	3.65797	0.0239034
PA1111	hypothetical protein	0.43	2.76333	6.42636	0.00394427	3.42667	7.96899	0.094655
PA1112	conserved hypothetical protein	4.07333	14.8367	3.64239	0.0102749	9.44	2.31751	0.070342
PA1125	probable cobalamin biosynthetic protein	4.52	9.69667	2.14528	0.0969343	13.9033	3.07596	0.0219631
PA1130	rhamnosyltransferase 2	5.31	44.6033	8.39987	0.0174973	28.3367	5.33647	0.0718742
PA1131	probable major facilitator superfamily (MFS) transporter	3.87333	33.77	8.71859	0.0205815	8.33	2.1506	0.179831
PA1136	probable transcriptional regulator	3.31667	10.1267	3.05327	0.0192544	8.06	2.43015	0.0463132
PA1139	hypothetical protein	4.04	6.8	1.68317	0.211561	14.05	3.47772	0.0208411
PA1187	probable acyl-CoA dehydrogenase	6.04667	1.76	0.291069	0.0123869	2.80667	0.464168	0.0148211
PA1190	conserved hypothetical protein	21.7933	27.6333	1.26797	0.0969724	8.82333	0.404864	0.0218165
PA1198	conserved hypothetical protein	330.06	383.327	1.16138	0.132645	643.363	1.94923	0.0165699
PA1204	conserved hypothetical protein	20.6833	23.47	1.13473	0.340387	42.1367	2.03723	0.0218633
PA1221	hypothetical protein	0.19	2.65333	13.9649	0.0246744	1.14667	6.03509	0.0343292
PA1247	alkaline protease secretion protein AprE	8.26667	18.5567	2.24476	0.032486	42.2033	5.10524	0.0228825
PA1249	alkaline metalloproteinase precursor AprA	93.7633	425.587	4.53895	0.0137716	159.927	1.70564	0.185405
PA1264	probable transcriptional regulator	1.86333	2.34333	1.2576	0.368165	8.47667	4.54919	0.00426848
PA1268	hypothetical protein	0.383333	1.7	4.43478	0.0330382	2.69667	7.03478	0.018431
PA1275	cobalamin biosynthetic protein CobD	1.42667	2.84667	1.99533	0.10909	10.8233	7.58645	0.000641069
PA1323	hypothetical protein	64.8633	115.243	1.77671	0.131336	130.367	2.00987	0.000779635
PA1332	hypothetical protein	23.65	1.33667	0.0565187	0.017034	0.473333	0.0200141	0.0160502
PA1333	hypothetical protein	188.673	42.5433	0.225487	0.00697838	29.4467	0.156072	0.00485698
PA1344	probable short-chain dehydrogenase	22.4367	46.9967	2.09464	0.00420245	31.49	1.40351	0.0718333
PA1351	probable sigma-70 factor, ECF subfamily	0.586667	2.25333	3.84091	0.0218137	0.413333	0.704545	0.339682
PA1354	hypothetical protein	2.74	9.93333	3.6253	0.0115534	5.61667	2.04988	0.21629
PA1360	conserved hypothetical protein	1.40333	2.83333	2.019	0.12184	4.77	3.39905	0.0130123
PA1374	hypothetical protein	0.886667	3.18	3.58647	0.0474955	5.97	6.73308	0.00121931
PA1375	erythronate-4-phosphate dehydrogenase	13.4233	15.62	1.16365	0.336011	31.15	2.32059	0.0157181
PA1393	adenosine 5'-phosphosulfate (APS) kinase	1.51667	4.48667	2.95824	0.0236541	4.16	2.74286	0.143661
PA1395	hypothetical protein	5.18667	6.64667	1.28149	0.34113	19.5433	3.76799	0.0192119
PA1401	hypothetical protein	3.73333	7.84667	2.10179	0.0842448	11.8967	3.18661	0.0184672
PA1438	probable two-component sensor	5.38667	4.60333	0.854579	0.342845	10.9767	2.03775	0.0195208
PA1468	hypothetical protein	1.71333	4.23	2.46887	0.105507	7.35	4.28988	0.00928116
PA1487	probable carbohydrate kinase	2.97667	2.27	0.762598	0.208579	7.09667	2.3841	0.0075355
PA1488	hypothetical protein	1.16667	2.96667	2.54286	0.225792	5.90667	5.06286	0.02129
PA1500	probable oxidoreductase	0.703333	3.33	4.7346	0.132969	6.60667	9.39336	0.000358174
PA1502	glyoxylate carboligase	0.25	0.6	2.4	0.0910246	0.983333	3.93333	0.0176082
PA1517	conserved hypothetical protein	11.88	17.2633	1.45314	0.105451	29.72	2.50168	0.00733236
PA1521	probable guanine deaminase	15.73	23.6467	1.50328	0.0798248	6.05	0.384615	0.00666177
PA1524	xanthine dehydrogenase	12.6367	29.2433	2.31417	0.00971174	7.58333	0.600106	0.0799297
PA1555	Cytochrome c oxidase, cbb3-type, CcoP subunit	1393.28	399.74	0.286906	0.00636218	1561.71	1.12089	0.0369688
PA1556	Cytochrome c oxidase, cbb3-type, CcoO subunit	1785.81	494.31	0.276799	0.00773106	1870.88	1.04764	0.0469256
PA1557	Cytochrome c oxidase, cbb3-type, CcoN subunit	1213.46	359.237	0.296042	0.00323361	1258.74	1.03731	0.457341
PA1571	hypothetical protein	136.013	136.483	1.00346	0.495509	279.47	2.05473	0.0222056
PA1576	probable 3-hydroxyisobutyrate dehydrogenase	10.9567	22.8067	2.08153	0.0120286	22.9333	2.09309	0.0217341
PA1595	hypothetical protein	5.62667	8.97667	1.59538	0.183211	16.5667	2.94431	0.0211419
PA1626	probable major facilitator superfamily (MFS) transporter	1.90333	1.55	0.814361	0.3786	5.54333	2.91243	0.0231213
PA1628	probable 3-hydroxyacyl-CoA dehydrogenase	0.88	2.82333	3.20833	0.0207037	8.34667	9.48485	0.00102602
PA1630	probable transcriptional regulator	7.22667	6.42333	0.888838	0.417073	26.0067	3.59871	0.0154557
PA1631	probable acyl-CoA dehydrogenase	1.55667	4.03667	2.59315	0.043609	12.4733	8.01285	0.00594966
PA1638	conserved hypothetical protein	2.17	7.07333	3.2596	0.0131705	7.53333	3.47158	0.0701641
PA1650	probable transporter	9.30333	19.5267	2.09889	0.00994729	9.19333	0.988176	0.484828
PA1655	probable glutathione S-transferase	62.8	100.437	1.59931	0.201697	153.033	2.43684	0.00449939
PA1656	hypothetical protein	62.2367	278.357	4.47255	0.00225068	140.613	2.25933	0.00913876
PA1657	conserved hypothetical protein	117.78	381.003	3.23487	0.0140515	316.843	2.69013	0.0518361
PA1658	conserved hypothetical protein	125.28	398.15	3.17808	0.00653331	279.63	2.23204	0.00768394
PA1662	probable ClpA/B-type protease	9.68333	34.2633	3.53838	0.00190644	45.8533	4.73528	0.0383012
PA1664	hypothetical protein	5.06	47.3533	9.35837	0.0021094	61.7267	12.1989	0.00208614
PA1667	hypothetical protein	21.8667	65.41	2.99131	0.0085268	88.6333	4.05335	0.0510316
PA1668	hypothetical protein	8.14333	34.5633	4.24437	0.0117604	44.83	5.50512	0.0561172
PA1669	hypothetical protein	16.8	38.91	2.31607	0.011796	46.17	2.74821	0.00723667
PA1671	serine-threonine kinase Stk1	2.26667	15.5767	6.87206	0.00068439	17.9833	7.93382	0.05328
PA1706	type III secretion protein PcrV	2.13	9.66333	4.53678	0.0535651	10.61	4.98122	0.0133462
PA1707	regulatory protein PcrH	3.75	15.95	4.25333	0.00537437	17.5633	4.68356	0.00852455
PA1726	periplasmic beta-glucosidase	10.3833	12.91	1.24334	0.234566	21.64	2.08411	0.0181886
PA1744	hypothetical protein	52.3133	6.86333	0.131197	0.00562657	0.533333	0.010195	0.00362183
PA1778	uroporphyrin-III C-methyltransferase	1.22667	4.65	3.79076	0.0234176	5.42	4.41848	0.0112059
PA1799	two-component response regulator, ParR	20.0033	10.17	0.508415	0.117493	108.577	5.42793	0.0156684
PA1826	probable transcriptional regulator	2.59333	7.04333	2.71594	0.0569742	12.5733	4.84833	0.00677372
PA1845	hypothetical protein	0.35	0.533333	1.52381	0.371925	5.00667	14.3048	0.0102482
PA1848	probable major facilitator superfamily (MFS) transporter	0.46	1.30667	2.84058	0.0657702	4.21667	9.16667	0.0227084
PA1869	probable acyl carrier protein	13.7767	92.82	6.73748	0.00530875	60.5267	4.39342	0.0403571
PA1870	hypothetical protein	0.426667	8.08333	18.9453	0.0027058	4.56667	10.7031	0.0389561
PA1873	hypothetical protein	0.356667	2.00333	5.61682	0.0124444	0.51	1.42991	0.373629
PA1875	probable outer membrane protein precursor	1.33	23.26	17.4887	0.0876825	4.76667	3.58396	0.0176697
PA1898	quorum-sensing control repressor qscR	1.01	2.54	2.51485	0.114058	4.66667	4.62046	0.0157568
PA1899	probable phenazine biosynthesis protein	0.001	6.47667	6476.67	0.00677187	2.56667	37	0.014004
PA1900	probable phenazine biosynthesis protein	3.3	126.293	38.2707	0.00926282	11.3967	3.45354	0.0116969
PA1908	probable major facilitator superfamily (MFS) transporter	0.0733333	0.543333	7.40909	0.13905	0.95	12.9545	0.0149926
PA1934	hypothetical protein	3.76667	7.27667	1.93186	0.12296	22.1267	5.87434	0.00358582
PA1942	hypothetical protein	1703.91	19.3167	0.0113367	0.00471139	10.7367	0.00630121	0.00368611
PA1969	hypothetical protein	74.4067	86.3833	1.16096	0.177943	180.37	2.42411	0.00328607
PA1970	hypothetical protein	242.98	1.42667	0.00587154	0.00363497	0.486667	0.00200291	0.00285012
PA2016	regulator of liu genes	243.217	488.627	2.00902	0.0215553	207.02	0.851175	0.295013
PA2067	probable hydrolase	1.49333	18.17	12.1674	0.00550733	3.15667	2.11384	0.0219642
PA2068	probable major facilitator superfamily (MFS) transporter	1.00667	17.5233	17.4073	0.0218834	1.82333	1.81126	0.0244799
PA2069	probable carbamoyl transferase	1.86	38.6867	20.7993	0.0134942	4.84333	2.60394	0.0169063
PA2070	hypothetical protein	0.166667	0.696667	4.18	0.0151956	0.603333	3.62	0.0413904
PA2076	probable transcriptional regulator	7.43	12.8633	1.73127	0.0955707	17.6367	2.37371	0.00124322
PA2121	probable transcriptional regulator	16.0267	35.1067	2.19052	0.0184661	11.32	0.706323	0.217655
PA2143	hypothetical protein	1.23	7.35	5.97561	0.0146637	4.08333	3.31978	0.0776487
PA2188	probable alcohol dehydrogenase (Zn-dependent)	0.23	1.42	6.17391	0.00483917	1.51	6.56522	0.0241831
PA2193	hydrogen cyanide synthase HcnA	2.28	33.1667	14.5468	0.0171502	140.69	61.7061	0.0450082
PA2195	hydrogen cyanide synthase HcnC	39.3567	68.2633	1.73448	0.16554	277.997	7.06352	0.00413443
PA2198	hypothetical protein	5.48	25.3333	4.62287	0.00386551	41.0233	7.48601	0.00581778
PA2200	conserved hypothetical protein	5.33667	12.03	2.25422	0.0143041	14.9167	2.79513	0.00841594
PA2232	PslB	79.5233	166.087	2.08853	0.0137116	57.29	0.720417	0.149425
PA2235	PslE	82.79	123.743	1.49467	0.0492128	35.78	0.432178	0.00238773
PA2242	hypothetical protein	44.7	89.8467	2.00999	0.0168364	25.8567	0.578449	0.00492774
PA2269	conserved hypothetical protein	0.903333	1.90333	2.10701	0.193474	7.64333	8.46125	0.00639573
PA2272	penicillin-binding protein 3A	5.37333	5.46333	1.01675	0.4893	21.48	3.99752	0.0190298
PA2278	ArsB protein	1.60333	4.19667	2.61746	0.0363166	6.54333	4.08108	0.00589327
PA2279	ArsC protein	4.38667	8.89	2.0266	0.100934	12.5067	2.85106	0.0240465
PA2300	chitinase	1.85333	85.0333	45.8813	0.111166	8.96667	4.83813	0.00860644
PA2303	AmbD	21.8967	41.3133	1.88674	0.0070194	63.3167	2.89161	0.0369743
PA2327	probable permease of ABC transporter	4.34667	36.7667	8.45859	0.00126177	22.3	5.13037	0.0457319
PA2328	hypothetical protein	2.45667	34.76	14.1493	0.000108185	34.74	14.1411	0.0656365
PA2329	probable ATP-binding component of ABC transporter	5.65333	45.2233	7.99941	0.00454736	33.37	5.90271	0.038534
PA2330	hypothetical protein	4.77667	41.3733	8.66155	0.0144089	39.5833	8.28681	0.0523808
PA2331	hypothetical protein	25.3767	148.967	5.87022	0.0247456	121.09	4.77171	0.112617
PA2338	probable binding protein component of ABC maltose/mannitol transporter	0.34	0.923333	2.71569	0.123867	2.02333	5.95098	0.00776171
PA2362	hypothetical protein	4.7	15.6067	3.32057	0.0250731	7.02333	1.49433	0.336077
PA2373	conserved hypothetical protein	20.2833	48.9667	2.41413	0.0161065	10.15	0.500411	0.0808133
PA2374	hypothetical protein	10.98	19.7333	1.79721	0.0813416	2.19333	0.199757	0.00789717
PA2404	hypothetical protein	0.83	4.83	5.81928	0.00142052	3.61333	4.35341	0.0456126
PA2433	hypothetical protein	3.67	32.4533	8.84287	0.0707756	20.58	5.60763	0.0170148
PA2442	glycine cleavage system protein T2	46.5233	52.72	1.13319	0.229074	22.85	0.491151	0.0198517
PA2451	hypothetical protein	1.35667	2.82	2.07862	0.202693	5.58	4.11302	0.0160459
PA2476	thiol:disulfide interchange protein DsbG	11.75	13.1833	1.12199	0.291879	23.6567	2.01333	0.00847686
PA2478	probable thiol:disulfide interchange protein	0.773333	1.93333	2.5	0.171896	4.14667	5.36207	0.0152686
PA2485	hypothetical protein	419.703	20.8667	0.0497177	0.00682371	15.2767	0.0363987	0.00525956
PA2486	hypothetical protein	745.187	23.4433	0.0314597	0.0171865	26.1367	0.035074	0.0173904
PA2491	probable oxidoreductase	631.5	55.36	0.0876643	3.25872e-05	120.633	0.191027	5.46411e-05
PA2493	Resistance-Nodulation-Cell Division (RND) multidrug efflux membrane fusion protein MexE precursor	370.137	1.25	0.00337713	0.00972214	2.34667	0.00634	0.00474612
PA2494	Resistance-Nodulation-Cell Division (RND) multidrug efflux transporter MexF	392.62	0.913333	0.00232625	0.00777329	0.596667	0.00151971	0.00776351
PA2495	Multidrug efflux outer membrane protein OprN precursor	236.02	1.70667	0.00723103	0.00604204	0.636667	0.00269751	0.0599682
PA2502	hypothetical protein	4.84	1.44	0.297521	0.0113581	5.15667	1.06543	0.0459463
PA2525	probable outer membrane protein precursor	25.5233	11.1833	0.438161	0.0183954	15.5533	0.609377	0.044499
PA2546	probable ring-cleaving dioxygenase	1.86	5.92	3.1828	0.0904155	9.68333	5.20609	0.00534357
PA2571	probable two-component sensor	12.1167	27.6033	2.27813	0.0155762	10.8333	0.894085	0.304417
PA2591	probable transcriptional regulator	28.9367	70.3433	2.43094	0.000742622	88.43	3.05598	0.0154058
PA2592	probable periplasmic spermidine/putrescine-binding protein	40.9867	181.383	4.42542	0.0115447	93.88	2.2905	0.017441
PA2593	quorum threshold expression element, QteE	2.18667	19.8667	9.08537	0.000396707	12.66	5.78963	0.0541787
PA2624	isocitrate dehydrogenase	454.147	395.173	0.870145	0.263874	229.09	0.504441	0.00337934
PA2665	probable transcriptional regulator	17.8333	9.26667	0.519626	0.0139403	15.2	0.852336	0.346966
PA2706	hypothetical protein	33.7533	85.2233	2.52489	0.0556806	56.77	1.68191	0.0189261
PA2715	probable ferredoxin	0.536667	0.856667	1.59627	0.354072	4.45	8.29193	0.019526
PA2726	probable radical activating enzyme	4.23	8.76	2.07092	0.100679	16.08	3.80142	0.0178884
PA2759	hypothetical protein	381.537	3.53	0.00925206	0.0128116	11.44	0.029984	0.0132075
PA2765	hypothetical protein	43.5133	33.1433	0.761682	0.183651	106.947	2.45779	0.00788579
PA2767	probable enoyl-CoA hydratase/isomerase	0.836667	0.866667	1.03586	0.47812	3.12333	3.73307	0.00763486
PA2772	hypothetical protein	20.4067	16.1667	0.792225	0.175972	41.4567	2.03153	0.0139887
PA2778	hypothetical protein	20.3067	27.7267	1.3654	0.0790987	7.10333	0.349803	0.00997634
PA2788	probable chemotaxis transducer	82.88	200.513	2.41932	0.00493766	90.4767	1.09166	0.36618
PA2789	hypothetical protein	5.30667	1.71	0.322236	0.00679748	5.96667	1.12437	0.305389
PA2811	probable permease of ABC-2 transporter	121.16	29.2	0.241004	0.0205749	88.4733	0.730219	0.178803
PA2812	probable ATP-binding component of ABC transporter	190.76	31.0033	0.162525	0.0125109	105.33	0.55216	0.0218469
PA2813	probable glutathione S-transferase	92.6233	17.08	0.184403	0.00606394	36.0767	0.389499	0.00746098
PA2846	probable transcriptional regulator	3.37667	5.75667	1.70484	0.206807	12.6833	3.75617	0.0174621
PA2879	probable transcriptional regulator	10.5667	11.1467	1.05489	0.41317	23.9933	2.27066	0.0147532
PA2888	geranyl-CoA carboxylase, beta-subunit	1.11667	1.85667	1.66269	0.241678	8.10333	7.25672	0.00531501
PA2898	hypothetical protein	0.726667	2.74333	3.77523	0.0182582	2.3	3.16514	0.241625
PA2920	probable chemotaxis transducer	19.6133	44.93	2.29079	0.00791791	19.91	1.01513	0.467439
PA2921	probable transcriptional regulator	2.72333	2.92	1.07222	0.452802	9.84667	3.61567	0.0167937
PA2922	probable hydrolase	0.156667	0.393333	2.51064	0.214075	1.40667	8.97872	0.00258799
PA2928	hypothetical protein	0.96	2.89	3.01042	0.151364	4.88667	5.09028	0.00881574
PA2939	probable aminopeptidase	26.7467	203.653	7.61416	0.0147752	24.9767	0.933824	0.461528
PA2943	phospho-2-dehydro-3-deoxyheptonate aldolase	26.3333	20.7433	0.787722	0.257788	12.4433	0.472532	0.00835584
PA2948	precorrin-3 methylase	6.89	5.86	0.850508	0.323321	13.54	1.96517	0.0145477
PA2972	conserved hypothetical protein	4.19667	9.90333	2.35981	0.0590012	19.5533	4.65925	0.016517
PA3022	hypothetical protein	18.5033	80.3667	4.34336	0.000843924	134.583	7.27346	0.0213824
PA3023	conserved hypothetical protein	5.40667	9.16	1.6942	0.0634958	11.68	2.1603	0.00236316
PA3037	hypothetical protein	0.92	1.03	1.11957	0.451733	5.49667	5.97464	0.00720619
PA3064	PelA	0.223333	0.826667	3.70149	0.106278	0.936667	4.19403	0.0134012
PA3089	hypothetical protein	18.43	35.3	1.91536	0.0154397	8.01	0.434617	0.059045
PA3090	hypothetical protein	0.626667	2.69	4.29255	0.0113999	0.34	0.542553	0.296362
PA3095	general secretion pathway protein M	4.45	8.83333	1.98502	0.0922211	12.9367	2.90712	0.0215022
PA3096	general secretion pathway protein L	13.8933	21.7933	1.56862	0.0225743	29.2133	2.10269	0.0388096
PA3099	general secretion pathway protein I	8.75	24.0333	2.74667	0.0279629	43.9767	5.0259	0.00253534
PA3102	general secretion pathway protein F	12.6533	18.3567	1.45074	0.0744547	27.1667	2.147	0.00145243
PA3105	general secretion pathway protein D	71.7967	146.4	2.03909	0.0394209	130.217	1.81369	0.0165674
PA3124	probable transcriptional regulator	15.4067	11.4233	0.741454	0.267933	36.34	2.35872	0.0183591
PA3128	probable short-chain dehydrogenase	4.81667	9.05	1.87889	0.133171	23.9867	4.97993	0.00249806
PA3179	conserved hypothetical protein	83.4567	69.07	0.827615	0.15963	41.7133	0.49982	0.0230538
PA3205	hypothetical protein	1665.3	414.4	0.248844	0.0194892	46.46	0.0278989	0.0110336
PA3213	hypothetical protein	54	53.5567	0.99179	0.47578	117.553	2.17691	0.0136802
PA3229	hypothetical protein	1793.4	10.6367	0.005931	0.00872131	9.75667	0.00544031	0.00870631
PA3238	hypothetical protein	15.2133	27.6067	1.81464	0.0483599	43.96	2.88957	0.00398123
PA3249	probable transcriptional regulator	2.37667	10.98	4.61992	0.00293985	3.5	1.47265	0.304837
PA3288	hypothetical protein	12.1167	20.2567	1.6718	0.0377514	26.74	2.20688	0.0186878
PA3294	hypothetical protein	0.133333	0.773333	5.8	0.120915	1.85667	13.925	0.00778481
PA3310	conserved hypothetical protein	5.99667	4.24	0.707059	0.153407	13.9933	2.33352	0.000513836
PA3318	hypothetical protein	3.76667	9.29333	2.46726	0.0453592	11.2767	2.99381	0.0192315
PA3324	probable short-chain dehydrogenase	1.51333	4.38	2.89427	0.0213598	3.97667	2.62775	0.0365999
PA3326	ClpP2	81.7133	569.36	6.96777	0.000799451	822.023	10.0598	0.0253168
PA3327	probable non-ribosomal peptide synthetase	1.36333	36.28	26.6112	0.0115565	109.19	80.0905	0.0768233
PA3328	probable FAD-dependent monooxygenase	1.45667	76.47	52.4966	0.0189656	114.593	78.6682	0.0674293
PA3329	hypothetical protein	1.34333	135.983	101.228	0.0213419	152.037	113.179	0.0750664
PA3330	probable short chain dehydrogenase	3.11667	141.217	45.3102	0.0123924	126.303	40.5251	0.104393
PA3331	cytochrome P450	5.46	308.213	56.4493	0.0201112	256.707	47.0159	0.0886014
PA3332	conserved hypothetical protein	3.76667	522.777	138.79	0.0211871	368.73	97.8929	0.0893919
PA3333	3-oxoacyl-[acyl-carrier-protein] synthase III	1.62667	183.637	112.891	0.00849767	133.157	81.8586	0.0864247
PA3334	probable acyl carrier protein	3.73	400.903	107.481	0.0222444	357.037	95.7203	0.0573286
PA3335	hypothetical protein	5.81667	171.757	29.5284	0.0104139	125.693	21.6092	0.0614307
PA3340	hypothetical protein	12.8867	28.7133	2.22814	0.00462429	10.5367	0.817641	0.248408
PA3346	probable two-component response regulator	21.9433	53.4233	2.4346	0.0101063	33.0967	1.50828	0.0969033
PA3361	fucose-binding lectin PA-IIL	5.42	412.813	76.1648	0.0211121	20.4833	3.77921	0.052263
PA3371	hypothetical protein	5.30333	18.25	3.44123	0.0105975	25.0667	4.72659	0.0901374
PA3378	conserved hypothetical protein	0.166667	0.396667	2.38	0.21322	1.28333	7.7	0.00562879
PA3394	NosF protein	15.2267	58.41	3.83603	0.0232907	15.1667	0.99606	0.498488
PA3395	NosY protein	6.35333	79.59	12.5273	0.0236618	24.6033	3.87251	0.135657
PA3429	probable epoxide hydrolase	3.29333	12.62	3.83198	0.0105509	4.83667	1.46862	0.328322
PA3451	hypothetical protein	54.9733	62.4933	1.13679	0.405553	17.32	0.315062	0.0177741
PA3453	conserved hypothetical protein	30.76	26.0767	0.847746	0.321839	69.95	2.27406	0.00725979
PA3473	hypothetical protein	8.15	2.94	0.360736	0.0164534	7.52333	0.923108	0.388962
PA3476	autoinducer synthesis protein RhlI	85.2633	350.343	4.10896	0.00784186	336.36	3.94495	0.00372001
PA3477	transcriptional regulator RhlR	141.867	346.49	2.44236	0.015	315.043	2.2207	0.00684804
PA3478	rhamnosyltransferase chain B	5.08667	65.2467	12.827	0.001	28.73	5.6481	0.01
PA3479	rhamnosyltransferase chain A	7.73333	160.407	20.7422	0.002	76.6933	9.91724	0.03
PA3509	probable hydrolase	0.62	1.81333	2.92473	0.103547	2.30333	3.71505	0.0146075
PA3512	probable permease of ABC transporter	0.116667	2.58333	22.1429	0.0216017	1.4	12	0.126511
PA3518	hypothetical protein	0.36	3.62333	10.0648	0.0170039	1.83333	5.09259	0.187375
PA3519	hypothetical protein	1.47	4.93333	3.35601	0.011688	1.51667	1.03175	0.487116
PA3520	hypothetical protein	4.12333	49.6333	12.0372	0.0214405	8.01333	1.94341	0.15087
PA3521	probable outer membrane protein precursor	0.183333	0.266667	1.45455	0.370997	1.27333	6.94545	0.00817518
PA3549	alginate o-acetyltransferase AlgJ	0.15	1.20667	8.04444	0.00332563	0.973333	6.48889	0.00905452
PA3558	lipid modification	9.52667	4.98	0.522743	0.121982	18.83	1.97656	0.0248912
PA3575	hypothetical protein	65.5667	18.2233	0.277936	0.0138648	37.1733	0.566955	0.0205815
PA3589	probable acyl-CoA thiolase	0.15	0.153333	1.02222	0.494173	0.93	6.2	0.00978158
PA3596	probable methylated-DNA--protein-cysteine methyltransferase	0.583333	2.76	4.73143	0.00353116	1.96333	3.36571	0.076323
PA3605	hypothetical protein	3.86333	6.63	1.71613	0.236374	13.62	3.52545	0.0120516
PA3610	polyamine transport protein PotD	6.22	3.10333	0.498928	0.016205	4.60333	0.740086	0.215628
PA3618	conserved hypothetical protein	9.04333	10.7633	1.1902	0.374725	26.6533	2.94729	0.0211034
PA3630	probable transcriptional regulator	3.45333	8.45667	2.44884	0.042677	11.3	3.2722	0.0199198
PA3661	hypothetical protein	1.75667	2.78667	1.58634	0.28709	10.9733	6.24668	0.0108384
PA3667	probable pyridoxal-phosphate dependent enzyme	36.0433	45.2167	1.25451	0.191217	17.4333	0.483677	0.00783745
PA3669	hypothetical protein	8.04333	7.34667	0.913386	0.399708	18.77	2.33361	0.021347
PA3670	hypothetical protein	7.22333	4.67667	0.647439	0.0975737	24.1733	3.34656	0.0207857
PA3676	probable Resistance-Nodulation-Cell Division (RND) efflux transporter	5.98	42.9967	7.19008	0.00597868	10.5033	1.75641	0.133433
PA3677	probable Resistance-Nodulation-Cell Division (RND) efflux membrane fusion protein precursor	3.25333	26.4833	8.14037	0.000420464	5.72	1.7582	0.13685
PA3678	probable transcriptional regulator	57.3333	99.4233	1.73413	0.0557383	24.27	0.423314	0.00284687
PA3692	Lipotoxon F, LptF	238.11	644.227	2.70558	0.0344479	373.72	1.56953	0.0125915
PA3705	hypothetical protein	26.71	46.1233	1.72682	0.0429373	52.3767	1.96094	0.000579005
PA3710	probable GMC-type oxidoreductase	11.2233	17.3067	1.54203	0.0477862	4.89	0.435699	0.0135266
PA3723	probable FMN oxidoreductase	71.1133	190.273	2.67564	0.0178001	34.95	0.491469	0.122646
PA3724	elastase LasB	18.84	367.787	19.5216	0.0171318	188.037	9.98071	0.0717643
PA3750	hypothetical protein	5.15667	16.8067	3.25921	0.0222094	26.6067	5.15966	0.00205587
PA3757	Transcriptional regulator of N-Acetylglucosamine catabolism operon	1.08667	3.64333	3.35276	0.0120083	12.0867	11.1227	0.0392897
PA3758	probable N-acetylglucosamine-6-phosphate deacetylase	1.49	5.17667	3.47427	0.0543485	12.14	8.14765	0.0145465
PA3760	N-Acetyl-D-Glucosamine phosphotransferase system transporter	4.99333	4.51667	0.904539	0.366615	11.4167	2.28638	0.00613511
PA3762	hypothetical protein	42.1433	41.6667	0.988689	0.485434	86.5833	2.0545	0.00717885
PA3778	probable transcriptional regulator	8.72	9.44	1.08257	0.345005	20.62	2.36468	0.018345
PA3782	probable transcriptional regulator	3.09667	4.38333	1.4155	0.27617	13.2067	4.2648	0.00551979
PA3824	S-adenosylmethionine:trna ribosyltransferase-isomerase	80.93	46.4767	0.574282	0.000461799	39.39	0.486717	0.00933352
PA3845	probable transcriptional regulator	0.803333	2.82667	3.51867	0.0231475	5.17	6.43568	0.00852942
PA3858	probable amino acid-binding protein	34.5367	94.0033	2.72184	0.0164103	30.8567	0.893447	0.416949
PA3877	nitrite extrusion protein 1	13.1133	562.477	42.8935	0.0116337	15.4467	1.17794	0.423189
PA3884	hypothetical protein	1.85667	6.39333	3.44345	0.0148899	5.93333	3.19569	0.0160305
PA3904	hypothetical protein	65.2033	93.8767	1.43975	0.0349572	163.377	2.50565	0.00327143
PA3913	probable protease	23.4	107.073	4.57578	0.00138776	49.2667	2.10541	0.0577743
PA3914	molybdenum cofactor biosynthetic protein A1	0.883333	111.353	126.06	0.00537043	1.73667	1.96604	0.240394
PA3915	molybdopterin biosynthetic protein B1	11.0433	673.843	61.0181	0.0154575	13.3767	1.21129	0.400035
PA3916	molybdopterin converting factor, large subunit	27.0633	104.707	3.86895	0.00795111	24.9367	0.921419	0.442878
PA3917	molybdopterin converting factor, small subunit	27.3633	161.513	5.90255	0.00891239	33.68	1.23084	0.300836
PA3918	molybdopterin biosynthetic protein C	47.0933	240.637	5.10978	0.0219963	54.7833	1.16329	0.219511
PA3923	hypothetical protein	16.15	41.0833	2.54386	0.021749	17.1667	1.06295	0.440173
PA3930	cyanide insensitive terminal oxidase	62.0833	173.85	2.80027	0.0209642	79.86	1.28634	0.240645
PA3940	probable DNA binding protein	859.51	637.327	0.7415	0.173674	1736.6	2.02045	0.010392
PA3952	hypothetical protein	21.01	9.47	0.450738	0.00661816	61.8867	2.94558	0.128508
PA3958	hypothetical protein	14.85	20.4133	1.37464	0.0693897	34.47	2.32121	0.00310911
PA3963	probable transporter	4.21	9.64	2.28979	0.0582207	16.3	3.87173	0.00674314
PA3974	Lost Adherence Sensor, LadS	11.91	34.11	2.86398	0.00473999	31.4733	2.6426	0.0215201
PA3979	hypothetical protein	107.723	35.5633	0.330136	0.0199448	46.8367	0.434787	0.0626478
PA3994	probable epoxide hydrolase	0.406667	0.296667	0.729508	0.41933	2.01	4.94262	0.0238089
PA4017	conserved hypothetical protein	36.6367	96.52	2.63452	0.0170915	47.1267	1.28633	0.265546
PA4037	probable ATP-binding component of ABC transporter	0.776667	2.61333	3.36481	0.0420886	2.93	3.77253	0.022222
PA4041	hypothetical protein	3.85	12.23	3.17662	0.0197579	3.69333	0.959307	0.47585
PA4056	riboflavin-specific deaminase/reductase	20.6967	22.8333	1.10324	0.228636	44.2867	2.1398	0.0143351
PA4063	hypothetical protein	15.6633	32.4767	2.07342	0.0163079	31.2267	1.99362	0.0445355
PA4068	probable epimerase	25.4167	21.7033	0.853902	0.225197	63.7667	2.50885	0.0195942
PA4069	hypothetical protein	36.93	44.9033	1.2159	0.205456	92.0333	2.4921	0.00254475
PA4091	4-hydroxyphenylacetate 3-monooxygenase large chain	0.746667	1.76333	2.36161	0.0484263	2.51	3.36161	0.0115615
PA4112	probable sensor/response regulator hybrid	10.96	28.1567	2.56904	0.00369519	11.0167	1.00517	0.49248
PA4121	conserved hypothetical protein	0.276667	0.1	0.361446	0.298954	2.72667	9.85542	0.0161804
PA4124	homoprotocatechuate 2,3-dioxygenase	2.31667	3.13333	1.35252	0.324843	9.39667	4.05612	0.0147797
PA4129	hypothetical protein	27.61	128.223	4.64409	0.00836029	236.463	8.56441	0.00175804
PA4130	probable sulfite or nitrite reductase	80.4	303.223	3.77143	0.0103427	552.573	6.8728	0.0254021
PA4131	probable iron-sulfur protein	136.69	388.177	2.83983	0.0185492	876.15	6.40976	0.0201538
PA4132	conserved hypothetical protein	108.797	292.797	2.69123	0.00831414	671.133	6.16869	0.013444
PA4133	cytochrome c oxidase subunit (cbb3-type)	60.6533	1020.71	16.8285	0.00576613	1344.31	22.1639	0.0143047
PA4134	hypothetical protein	39.6433	207.057	5.22299	0.00847366	263.413	6.64458	0.00248768
PA4137	probable porin	0.853333	2.76	3.23438	0.0197946	2.56667	3.00781	0.0357433
PA4165	probable transcriptional regulator	3.53667	2.33	0.658812	0.0386955	8.95667	2.53252	0.00160317
PA4172	probable nuclease	0.446667	1.82667	4.08955	0.0113941	1.78333	3.99254	0.135043
PA4184	probable transcriptional regulator	8.38667	6.83	0.814388	0.29416	19.41	2.31439	0.0139655
PA4197	BfiS	3.74333	4.83333	1.29118	0.225121	13.81	3.68923	0.0198426
PA4198	probable AMP-binding enzyme	6.07333	6.54667	1.07794	0.354692	13.5567	2.23216	0.00383704
PA4201	D-alanine-D-alanine ligase A	16.5067	22.79	1.38065	0.145966	58.46	3.5416	0.0134342
PA4206	probable Resistance-Nodulation-Cell Division (RND) efflux membrane fusion protein precursor MexH	0.73	6.87667	9.42009	0.0249884	7.16333	9.81279	0.00512332
PA4208	probable outer membrane protein precursor opmD	1.10667	4.19333	3.78916	0.115484	5.80667	5.24699	0.0038542
PA4209	probable phenazine-specific methyltransferase	1.44333	26.8967	18.6351	0.00853093	5.52667	3.8291	0.00471798
PA4210	probable phenazine biosynthesis protein	0	9.67333	100	0.00869334	3.65	50	0.0114425
PA4211	probable phenazine biosynthesis protein	2.54667	134.543	52.8312	0.00490479	20.7	8.12827	0.0721651
PA4217	flavin-containing monooxygenase	2.59333	170.593	65.7815	0.0084367	15.43	5.94987	0.0446004
PA4259	30S ribosomal protein S19	3572.36	2972.24	0.832011	0.152602	1697.49	0.475174	0.0195589
PA4279	hypothetical protein	16.9333	20.46	1.20827	0.215525	35.9233	2.12146	0.00495535
PA4285	exodeoxyribonuclease V gamma chain	21.85	25.5567	1.16964	0.132389	46.0767	2.10877	0.00200135
PA4312	conserved hypothetical protein	40.1233	90.0633	2.24466	0.0195438	41.06	1.02334	0.47573
PA4330	probable enoyl-CoA hydratase/isomerase	12.04	4.92333	0.408915	0.0249371	12.6033	1.04679	0.400035
PA4354	conserved hypothetical protein	44.8067	5.33	0.118956	0.00942226	16.1567	0.360586	0.0122079
PA4355	probable major facilitator superfamily (MFS) transporter	5.44667	0.596667	0.109547	0.0116984	3.47333	0.637699	0.0259966
PA4356	xenobiotic reductase	236.663	20.27	0.0856491	0.00632047	30.8133	0.130199	0.0054003
PA4363	inhibitor of chromosome initiation IciA	0.593333	2.15	3.6236	0.0122657	6.81667	11.4888	0.00404057
PA4401	probable glutathione S-transferase	22.72	26.7333	1.17664	0.197484	49.4433	2.1762	0.00256602
PA4442	ATP sulfurylase GTP-binding subunit/APS kinase	68.07	50.7767	0.745948	0.603016	439.217	6.45243	0.0118587
PA4443	ATP sulfurylase small subunit	76.7967	58.0833	0.756326	0.448045	511.097	6.65519	0.010867
PA4445	conserved hypothetical protein	23.6367	19.88	0.841066	0.310645	57.3667	2.42702	0.0199315
PA4472	PmbA protein	51.5167	77.9233	1.51258	0.006894	101.32	1.96674	0.0283608
PA4510	conserved hypothetical protein	11.9133	13.6167	1.14298	0.264094	23.33	1.95831	0.0129845
PA4585	RNA 3'-terminal phosphate cyclase	1.65333	2.03333	1.22984	0.381002	5.99667	3.62702	0.0235616
PA4589	probable outer membrane protein precursor	1.22	3.23333	2.65027	0.166936	5.73	4.69672	0.00630883
PA4592	probable outer membrane protein precursor	3.40333	7.42	2.18022	0.0795066	18.5867	5.46131	0.00238844
PA4593	probable permease of ABC transporter	1.95333	2.76	1.41297	0.249686	8.98667	4.60068	0.0036147
PA4594	probable ATP-binding component of ABC transporter	6.38333	10.1067	1.58329	0.0318814	22.08	3.45901	0.00761477
PA4607	hypothetical protein	1415.59	3313.86	2.34097	0.0195328	879.193	0.621078	0.200389
PA4623	hypothetical protein	110.29	4.71667	0.042766	0.00561988	3.67333	0.0333061	0.00434941
PA4635	conserved hypothetical protein	0.386667	1.06	2.74138	0.188993	1.92333	4.97414	0.0222607
PA4639	hypothetical protein	192.03	103.25	0.537676	0.058663	334.747	1.7432	0.0181818
PA4661	Lipid A 3-O-deacylase	1058.19	524.507	0.495666	0.0196386	642.44	0.607114	0.0326929
PA4674	conserved hypothetical protein	31.97	30.0333	0.939422	0.421933	64.8733	2.02919	0.0117075
PA4677	hypothetical protein	15.04	18.7567	1.24712	0.251804	30.6333	2.03679	0.0040223
PA4691	hypothetical protein	7.92	9.92	1.25253	0.138652	18.3233	2.31355	0.0248007
PA4722	probable aminotransferase	14.2967	16.6367	1.16367	0.26284	31.81	2.22499	0.00730429
PA4734	hypothetical protein	13.3333	19.1833	1.43875	0.125675	41.4367	3.10775	0.0247255
PA4738	conserved hypothetical protein	383.647	861.86	2.24649	0.00190125	752.513	1.96147	0.0111418
PA4739	conserved hypothetical protein	616.627	1206.09	1.95595	0.0105329	943.64	1.53033	0.0314354
PA4757	conserved hypothetical protein	117.13	87	0.742764	0.0342008	57.3467	0.489598	0.00542066
PA4773	hypothetical protein	4.08333	8.31333	2.03592	0.0839463	15.7833	3.86531	0.0214412
PA4778	CueR	110.233	234.603	2.12824	0.0284733	254.077	2.3049	0.00333337
PA4829	dihydrolipoamide dehydrogenase 3	2.75333	7.86333	2.85593	0.0276001	8.14333	2.95763	0.0203669
PA4833	conserved hypothetical protein	20.4833	32.2133	1.57266	0.0877159	51.39	2.50887	0.0079548
PA4864	urease accessory protein	2.67667	5.44667	2.03487	0.131638	13.1833	4.92528	0.00637907
PA4881	hypothetical protein	574.123	0.35	0.000609625	0.0026152	1.02333	0.00178243	0.00261167
PA4895	probable transmembrane sensor	0.09	0.473333	5.25926	0.0199431	0.57	6.33333	0.244705
PA4916	hypothetical protein	25.0167	57.2033	2.28661	0.00398302	61.4467	2.45623	0.118867
PA4917	hypothetical protein	24.1267	75.7067	3.13788	0.00125082	70.2033	2.90978	0.130962
PA4918	hypothetical protein	325.48	63.06	0.193745	0.0198039	431.297	1.32511	0.184024
PA4919	nicotinate phosphoribosyltransferase	356.077	127.75	0.358771	0.017217	409.907	1.15118	0.351912
PA4921	hypothetical protein	29.2733	7.70333	0.263152	0.00064967	22.4733	0.767707	0.273746
PA4962	conserved hypothetical protein	18.17	6.16333	0.339204	0.00709237	16.6133	0.914328	0.354384
PA4982	probable two-component sensor	0.806667	1.01	1.25207	0.3659	2.84	3.52066	0.0100834
PA4986	probable oxidoreductase	0.69	0.7	1.01449	0.490213	2.2	3.18841	0.0145418
PA4988	3-deoxy-D-manno-octulosonic-acid (KDO) transferase	5.84	8.56667	1.46689	0.117956	13.2233	2.26427	0.0119653
PA4989	probable transcriptional regulator	3.94	3.13667	0.796108	0.310953	8.9	2.25888	0.0231373
PA5030	probable major facilitator superfamily (MFS) transporter	43.8133	44.97	1.0264	0.456456	18.6567	0.425822	0.00436493
PA5098	histidine ammonia-lyase	1.81667	5.86	3.22569	0.0133563	2.61	1.4367	0.245918
PA5100	urocanase	10.8033	45.3733	4.19994	0.0133157	19.2033	1.77754	0.142484
PA5103	hypothetical protein	17.18	39.5433	2.30171	0.0141163	53.52	3.11525	0.209054
PA5132	hypothetical protein	8.08333	3.56333	0.440825	0.0131426	7.68333	0.950515	0.365314
PA5137	hypothetical protein	17.09	24.74	1.44763	0.158065	51.1667	2.99395	0.00301837
PA5152	probable ATP-binding component of ABC transporter	58.6667	56.9367	0.970511	0.454834	138.59	2.36233	0.00418035
PA5168	probable dicarboxylate transporter	31.53	25.6267	0.812771	0.242593	13.3667	0.423935	0.012201
PA5171	arginine deiminase	2409.09	2678.33	1.11176	0.339416	991.863	0.411716	0.00743807
PA5208	conserved hypothetical protein	198.913	174.693	0.878238	0.201077	82.7333	0.415927	0.00453656
PA5211	conserved hypothetical protein	3.55	10.9267	3.07793	0.0234999	11.1367	3.13709	0.0371911
PA5220	hypothetical protein	6.31667	117.82	18.6522	0.00172582	97.0133	15.3583	0.0494405
PA5236	probable aromatic hydrocarbon reductase	31.5933	29.4767	0.933003	0.397399	70.5367	2.23264	0.0038379
PA5254	probable peptidyl-prolyl cis-trans isomerase, FkbP-type	2.98	6.73333	2.25951	0.0733346	15.8667	5.32438	0.00320873
PA5264	hypothetical protein	13.0167	32.1733	2.4717	0.0078715	29.91	2.29782	0.0119817
PA5303	conserved hypothetical protein	404.233	325.773	0.805904	0.151859	839.337	2.07637	0.00144809
PA5329	conserved hypothetical protein	16.9633	36.4	2.1458	0.00984996	30.4333	1.79407	0.0834254
PA5359	hypothetical protein	35.13	103.713	2.95227	0.000978779	33.57	0.955594	0.453424
PA5370	probable major facilitator superfamily (MFS) transporter	14.8933	8.1	0.543868	0.022276	14.7833	0.992614	0.4858
PA5392	conserved hypothetical protein	2.14	4.62333	2.16044	0.127426	8.42333	3.93614	0.0220394
PA5395	conserved hypothetical protein	3.81	14.4067	3.78128	0.00686589	6.76	1.77428	0.212859
PA5423	hypothetical protein	27.5967	67.2767	2.43785	0.0221096	37.8767	1.37251	0.211155
PA5452	phosphomannose isomerase/GDP-mannose WbpW	24.2633	23.9367	0.986537	0.478243	50.0867	2.06429	0.0069764
PA5453	GDP-mannose 4,6-dehydratase	42.59	43.3933	1.01886	0.470858	97.2767	2.28403	0.00447981
PA5474	probable metalloprotease	23.0333	31.6233	1.37294	0.161334	44.85	1.94718	0.00326421
